# Supplementary material for: Steps of the Replication Cycle of the Viral Haemorrhagic Septicaemia Virus (VHSV) Affecting Its Virulence on Fish
Source: Animals (Basel). 2020 Dec 1;10(12):2264. doi: 10.3390/ani10122264 (PMC7761041; doi:10.3390/ani10122264)
Supplement: Supplementary file 1 [file animals-10-02264-s001.zip]

Archive with 70 entries (69 files):
- Supplementary items-wo Fig Legend-2/
- __MACOSX/._Supplementary items-wo Fig Legend-2
- Supplementary items-wo Fig Legend-2/Supplementary Table 9-Corr coef and stat diffs between curves_Sp strains-vs3.docx
- __MACOSX/Supplementary items-wo Fig Legend-2/._Supplementary Table 9-Corr coef and stat diffs between curves_Sp strains-vs3.docx
- Supplementary items-wo Fig Legend-2/Supplementary Table 3-Adsorption Danish strains-vs6.docx
- __MACOSX/Supplementary items-wo Fig Legend-2/._Supplementary Table 3-Adsorption Danish strains-vs6.docx
- Supplementary items-wo Fig Legend-2/Supplementary Table 4-Adsorption French strains-vs3.docx
- __MACOSX/Supplementary items-wo Fig Legend-2/._Supplementary Table 4-Adsorption French strains-vs3.docx
- Supplementary items-wo Fig Legend-2/Supplementary Table 2-Adsorption Italian strains-vs2.docx
- __MACOSX/Supplementary items-wo Fig Legend-2/._Supplementary Table 2-Adsorption Italian strains-vs2.docx
- Supplementary items-wo Fig Legend-2/Supplementary Table 6-Viral production_TCID-vs3.pdf
- __MACOSX/Supplementary items-wo Fig Legend-2/._Supplementary Table 6-Viral production_TCID-vs3.pdf
- Supplementary items-wo Fig Legend-2/.DS_Store
- __MACOSX/Supplementary items-wo Fig Legend-2/._.DS_Store
- Supplementary items-wo Fig Legend-2/Supplementary Fig1-Adsorption [qPCR]-vs4.tif
- __MACOSX/Supplementary items-wo Fig Legend-2/._Supplementary Fig1-Adsorption [qPCR]-vs4.tif
- Supplementary items-wo Fig Legend-2/Supplementary Table 1-Adsorption Spanish strains-vs3.pdf
- __MACOSX/Supplementary items-wo Fig Legend-2/._Supplementary Table 1-Adsorption Spanish strains-vs3.pdf
- Supplementary items-wo Fig Legend-2/~$pplementary Table 5-Adsorption differences-vs4.docx
- __MACOSX/Supplementary items-wo Fig Legend-2/._~$pplementary Table 5-Adsorption differences-vs4.docx
- Supplementary items-wo Fig Legend-2/Supplementary Table 2-Adsorption Italian strains-vs2.pdf
- __MACOSX/Supplementary items-wo Fig Legend-2/._Supplementary Table 2-Adsorption Italian strains-vs2.pdf
- Supplementary items-wo Fig Legend-2/Supplementary Table 8-Viral productio differences.docx
- __MACOSX/Supplementary items-wo Fig Legend-2/._Supplementary Table 8-Viral productio differences.docx
- Supplementary items-wo Fig Legend-2/~$pplementary Table 1-Adsorption Spanish strains-vs3.docx
- __MACOSX/Supplementary items-wo Fig Legend-2/._~$pplementary Table 1-Adsorption Spanish strains-vs3.docx
- Supplementary items-wo Fig Legend-2/Supplementary Table 7-Viral production_RNACopies-vs3.pdf
- __MACOSX/Supplementary items-wo Fig Legend-2/._Supplementary Table 7-Viral production_RNACopies-vs3.pdf
- Supplementary items-wo Fig Legend-2/~$pplementary Table 7-Viral production_RNACopies-vs2.docx
- __MACOSX/Supplementary items-wo Fig Legend-2/._~$pplementary Table 7-Viral production_RNACopies-vs2.docx
- Supplementary items-wo Fig Legend-2/Supplementary Table 11-Corr coef and stat diffs between curves_DK strains-vs3.docx
- __MACOSX/Supplementary items-wo Fig Legend-2/._Supplementary Table 11-Corr coef and stat diffs between curves_DK strains-vs3.docx
- Supplementary items-wo Fig Legend-2/Supplementary Fig2-Viral Production [RNA copies]-vs5.eps
- __MACOSX/Supplementary items-wo Fig Legend-2/._Supplementary Fig2-Viral Production [RNA copies]-vs5.eps
- Supplementary items-wo Fig Legend-2/Supplementary Fig1-Adsorption [qPCR]-vs4.eps
- __MACOSX/Supplementary items-wo Fig Legend-2/._Supplementary Fig1-Adsorption [qPCR]-vs4.eps
- Supplementary items-wo Fig Legend-2/Supplementary Table 1-Adsorption Spanish strains-vs3.docx
- __MACOSX/Supplementary items-wo Fig Legend-2/._Supplementary Table 1-Adsorption Spanish strains-vs3.docx
- Supplementary items-wo Fig Legend-2/Supplementary Table 8-Viral productio differences.pdf
- __MACOSX/Supplementary items-wo Fig Legend-2/._Supplementary Table 8-Viral productio differences.pdf
- Supplementary items-wo Fig Legend-2/Supplementary Table 9-Corr coef and stat diffs between curves_Sp strains-vs3.pdf
- __MACOSX/Supplementary items-wo Fig Legend-2/._Supplementary Table 9-Corr coef and stat diffs between curves_Sp strains-vs3.pdf
- Supplementary items-wo Fig Legend-2/Supplementary Table 10-Corr coef and stat diffs between curves_It strains-vs5.docx
- __MACOSX/Supplementary items-wo Fig Legend-2/._Supplementary Table 10-Corr coef and stat diffs between curves_It strains-vs5.docx
- Supplementary items-wo Fig Legend-2/Supplementary Table 12-Corr coef and stat diffs between curves_Fr strains-vs5.docx
- __MACOSX/Supplementary items-wo Fig Legend-2/._Supplementary Table 12-Corr coef and stat diffs between curves_Fr strains-vs5.docx
- Supplementary items-wo Fig Legend-2/Supplementary Table 6-Viral production_TCID-vs3.docx
- __MACOSX/Supplementary items-wo Fig Legend-2/._Supplementary Table 6-Viral production_TCID-vs3.docx
- Supplementary items-wo Fig Legend-2/Supplementary Table 11-Corr coef and stat diffs between curves_DK strains-vs3.pdf
- __MACOSX/Supplementary items-wo Fig Legend-2/._Supplementary Table 11-Corr coef and stat diffs between curves_DK strains-vs3.pdf
- Supplementary items-wo Fig Legend-2/Supplementary Fig2-Viral Production [RNA copies]-vs5.tif
- __MACOSX/Supplementary items-wo Fig Legend-2/._Supplementary Fig2-Viral Production [RNA copies]-vs5.tif
- Supplementary items-wo Fig Legend-2/Supplementary Table 12-Corr coef and stat diffs between curves_Fr strains-vs5.pdf
- __MACOSX/Supplementary items-wo Fig Legend-2/._Supplementary Table 12-Corr coef and stat diffs between curves_Fr strains-vs5.pdf
- Supplementary items-wo Fig Legend-2/Supplementary Table 10-Corr coef and stat diffs between curves_It strains-vs5.pdf
- __MACOSX/Supplementary items-wo Fig Legend-2/._Supplementary Table 10-Corr coef and stat diffs between curves_It strains-vs5.pdf
- Supplementary items-wo Fig Legend-2/Supplementary Table 3-Adsorption Danish strains-vs6.pdf
- __MACOSX/Supplementary items-wo Fig Legend-2/._Supplementary Table 3-Adsorption Danish strains-vs6.pdf
- Supplementary items-wo Fig Legend-2/Supplementary Table 5-Adsorption differences-vs4.docx
- __MACOSX/Supplementary items-wo Fig Legend-2/._Supplementary Table 5-Adsorption differences-vs4.docx
- Supplementary items-wo Fig Legend-2/Supplementary Table 5-Adsorption differences-vs4.pdf
- __MACOSX/Supplementary items-wo Fig Legend-2/._Supplementary Table 5-Adsorption differences-vs4.pdf
- Supplementary items-wo Fig Legend-2/Supplementary Table 7-Viral production_RNACopies-vs3.docx
- __MACOSX/Supplementary items-wo Fig Legend-2/._Supplementary Table 7-Viral production_RNACopies-vs3.docx
- Supplementary items-wo Fig Legend-2/~$pplementary Table 5-Adsorption differences-vs4_2.docx
- __MACOSX/Supplementary items-wo Fig Legend-2/._~$pplementary Table 5-Adsorption differences-vs4_2.docx
- Supplementary items-wo Fig Legend-2/Supplementary Table 4-Adsorption French strains-vs3.pdf
- __MACOSX/Supplementary items-wo Fig Legend-2/._Supplementary Table 4-Adsorption French strains-vs3.pdf
- Supplementary items-wo Fig Legend-2/~$pplementary Table 9-Corr coef and stat diffs between curves_It strains-vs3.docx
- __MACOSX/Supplementary items-wo Fig Legend-2/._~$pplementary Table 9-Corr coef and stat diffs between curves_It strains-vs3.docx
